# Supplementary material for: Comprehensive Analyses of Cytochrome P450 Monooxygenases and Secondary Metabolite Biosynthetic Gene Clusters in Cyanobacteria
Source: Int J Mol Sci. 2020 Jan 19;21(2):656. doi: 10.3390/ijms21020656 (PMC7014017; doi:10.3390/ijms21020656)
Supplement: Supplementary file 1 [file ijms-21-00656-s001.zip]

Archive with 4 entries (4 files):
- Khumalo et al. 2019 supplementary files/Supplementary Dataset 1.docx
- Khumalo et al. 2019 supplementary files/Supplementary Dataset 2.pdf
- Khumalo et al. 2019 supplementary files/Supplementary Dataset 3.xlsx
- Khumalo et al. 2019 supplementary files/Supplementary information.docx
