# Supplementary material for: Comprehensive Analyses of Cytochrome P450 Monooxygenases and Secondary Metabolite Biosynthetic Gene Clusters in Cyanobacteria
Source: Int J Mol Sci. 2020 Jan 19;21(2):656. doi: 10.3390/ijms21020656 (PMC7014017; doi:10.3390/ijms21020656)
Supplement: Supplementary file 1 [file ijms-21-00656-s001.zip › Khumalo et al. 2019 supplementary files/Supplementary Dataset 3.xlsx]

## Sheet: Sheet1
	Supplementary Dataset 3. Comparative analysis of P450 families in cyanobacterial species.
	Name Species	species code	CYP1007	CYP1011	CYP107	CYP109	CYP1094	CYP110	CYP1136	CYP1146	CYP1156	CYP1158	CYP1159	CYP1177	CYP1184	CYP1185	CYP120	CYP1317	CYP1320	CYP1336	CYP152	CYP1536	CYP1719	CYP1762	CYP1851	CYP1912	CYP1676	CYP1976	CYP197	CYP2029	CYP213	CYP214	CYP227	CYP2287	CYP2337	CYP233	CYP2725	CYP284
	Acaryochloris marina	amr	1					3	1								2											1	2						1				11
	Anabaena cylindrica	acy						2												1																			3
	Anabaena sp. 90	anb						1																										1					2
	Anabaena sp. wa102	awa						2																										1					3
	Arthrospira platensis	arp						2																															2
	Calothrix sp. 336/3	calh						5																															5
	Calothrix sp. PCC 6303	calt						2									1																1					1	5
	Calothrix sp. PCC 7507	calo						4			1																												5
	Chamaesiphon minutus	cmp						1									3																						4
	Chondrocystis sp. NIES-4102	chon						2									2																						4
	Chroococcidiopsis thermalis	cthe						5											1																				6
	Crinalium epipsammum	cep						2									1																					1	4
	Crocosphaera watsonii	cwa		1				2																															3
	Cyanobacterium aponinum PCC 10605	can						1									1																						2
	Cyanobacterium stanieri	csn						1									1																						2
	Cyanobium gracile	cgc																													1								1
	Cyanobium sp. NIES-981	cyi																													1							1	2
	Crocosphaera subtropica	cyt						4									1	1																1					7
	Gloeothece citriformis	cyc						5									1																						6
	Cyanothece sp. PCC 7425	cyn						4	1								2																						7
	Gloeothece verrucosa	cyj						4	1			1					1																						7
	Rippkaea orientalis PCC 8801	cyp	1					4		1			1																										7
	Rippkaea orientalis PCC 8802	cyh	1					4		1			1																										7
	Cylindrospermum stagnale	csg						3			1						1												1										6
	Dactylococcopsis salina	dsl						3																															3
	Fischerella sp. NIES-3754	fis						4									1												1										6
	Geitlerinema sp. PCC 7407	gei															1																						1
	Geminocystis sp. NIES-3708	gee															1																						1
	Geminocystis sp. NIES-3709	gen						1									1																						2
	Gloeobacter kilaueensis	glj			2			1									1																						4
	Gloeobacter violaceus	gvi		1				2																												1			4
	Gloeocapsa sp. PCC 7428	glp	1					2									3												1										7
	Halomicronema hongdechloris	hhg						1					1														1												3
	Halothece sp. PCC 7418	hao						3									1																						4
	Leptolyngbya boryana	lbo						5									1																				1		7
	Leptolyngbya sp. NIES-3755	len						2									1																						3
	Leptolyngbya sp. O-77	let															1																						1
	Leptolyngbya sp. PCC 7376	lep						1									1																						2
	Microcoleus sp. PCC 7113	mic			1			5	1								1												2										10
	Microcystis aeruginosa	mar						1									1																						2
	Microcystis panniformis	mpk						1									1																						2
	Microcystis sp. MC19	miq						1									1																						2
	Moorea producens	mpro						2	1								1		1				1															3	9
	Nodularia spumigena	nsp						2									1																1						4
	Nostoc azollae' 0708	naz						1																															1
	Nostoc flagelliforme	nfl		1			1	4									1									1			1	2			1						12
	Nostoc punctiforme	npu						5									2												1				1					1	10
	Nostoc sp. CENA543	noe						7																		1							1						9
	Nostoc sp. NIES-3756	non	1					4									1																						6
	Nostoc sp. PCC 7107	nos				1		4																					1										6
	Nostoc sp. PCC 7120	ana						5																														1	6
	Nostoc sp. PCC 7524	nop	1					3						1			1																1						7
	Nostocales cyanobacterium HT-58-2	ncn	1					9							1		1					1																	13
	Oscillatoria acuminata	oac						2									1																						3
	Oscillatoria nigro-viridis	oni						2																										1					3
	Planktothrix agardhii	pagh						2									1																						3
	Pleurocapsa sp. PCC 7327	plp						2																															2
	Prochlorococcus marinus MIT 9303	pmf																													1								1
	Prochlorococcus marinus MIT 9313	pmt																													1								1
	Pseudanabaena sp. ABRG5-3	pser						1									1							1														1	4
	Rivularia sp. PCC 7116	riv	1		1			5	1						2	1	1		1										1				1					1	16
	Stanieria cyanosphaera	scs						3									1				1																		5
	Stanieria sp. NIES-3757	stan						3									1																						4
	Synechococcus elongatus PCC6301	syc						1																															1
	Synechococcus elongatus PCC7942	syf						1																															1
	Synechococcus sp. CC9311	syg						1																	1						1								3
	Synechococcus sp. CC9605	syd																													1								1
	Synechococcus sp. CC9902	sye																													1								1
	Synechococcus sp. KORDI-100	synk																													1								1
	Synechococcus sp. KORDI-49	synr																													1								1
	Synechococcus sp. KORDI-52	synd						1																	1						1								3
	Synechococcus sp. PCC 73109	syv						1									1																						2
	Synechococcus sp. PCC 7502	synp						2																							1								3
	Synechococcus sp. PCC7002	syp						1									1																						2
	Synechococcus sp. RCC307	syr																													1								1
	Synechococcus sp. WH 8103	synw																													1								1
	Synechococcus sp. WH 8109	syh																													1								1
	Synechococcus sp. WH7803	syx																													1								1
	Synechococcus sp. WH8102	syw																													1								1
	Synechocystis sp. IPPAS B-1465	syo															1																						1
	Synechocystis sp. PCC 6714	syj															1																						1
	Synechocystis sp. PCC 6803	syz															1																						1
	Synechocystis sp. PCC 6803 GT-I	syt															1																						1
	Synechocystis sp. PCC 6803 GT-S	syy															1																						1
	Synechocystis sp. PCC 6803 PCC-N	sys															1																						1
	Synechocystis sp. PCC 6803 PCC-P	syq															1																						1
	Synechocystis sp. PCC 6803	syn															1																						1
	Trichodesmium erythraeum	ter						3									1															1							5
	Trichormus variabilis	ava						3																														1	4
	TOTAL		8	3	4	1	1	176	6	2	2	1	3	1	3	1	59	1	3	1	1	1	1	1	2	2	1	1	11	2	16	1	7	4	1	1	1	11	341
